# Supplementary material for: Conventional vs. Organically Produced Honey—Are There Differences in Physicochemical, Nutritional and Sensory Characteristics?
Source: Foods. 2024 Nov 8;13(22):3573. doi: 10.3390/foods13223573 (PMC11593316; doi:10.3390/foods13223573)
Supplement: Supplementary file 1 [file foods-13-03573-s001.zip]

Archive with 1 entries (1 files):
- foods-3266234-supplementary.pdf
